# Supplementary material for: Characterization, Quantification, and Molecular Identification of Co-Infection of Canine Parvovirus (CPV-2) Variants in Dogs Affected by Gastroenteritis in Ecuador During 2022–2023
Source: Vet Sci. 2025 Jan 11;12(1):46. doi: 10.3390/vetsci12010046 (PMC11769545; doi:10.3390/vetsci12010046)
Supplement: Supplementary file 1 [file vetsci-12-00046-s001.zip]

Archive with 1 entries (1 files):
- vetsci-3372713-supplementary.xlsx
