# Supplementary material for: Characterization, Quantification, and Molecular Identification of Co-Infection of Canine Parvovirus (CPV-2) Variants in Dogs Affected by Gastroenteritis in Ecuador During 2022–2023
Source: Vet Sci. 2025 Jan 11;12(1):46. doi: 10.3390/vetsci12010046 (PMC11769545; doi:10.3390/vetsci12010046)
Supplement: Supplementary file 1 [file vetsci-12-00046-s001.zip › vetsci-3372713-supplementary.xlsx]

## Sheet: Hoja1
Sample ID	CPV	CPV Cq qPCR	GENE COPIES CPV	CPV-2	CPV-2a	CPV-2b	CPV-2c	Age (months)	Location	Cq. St Dev.	Year
1D	POSITIVE	36.4	13.559	NEGATIVE	POSITIVE	NEGATIVE	POSITIVE	54 a 96	Pichincha	1.23	2022
2D	POSITIVE	24.44	107472	POSITIVE	POSITIVE	POSITIVE	NEGATIVE	3 a 12	Pichincha	2.626	2022
3D	POSITIVE	37.76	4.88492	POSITIVE	POSITIVE	POSITIVE	NEGATIVE	54 a 96	Pichincha	4.768	2022
4D	POSITIVE	32.743	211.072	NEGATIVE	POSITIVE	POSITIVE	POSITIVE	54 a 96	Pichincha	2.305	2022
5D	POSITIVE	11.5083	1.76669e+09	POSITIVE	POSITIVE	POSITIVE	NEGATIVE	3 a 12	Pichincha	2.016	2022
6D	POSITIVE	18.5773	8.76192e+06	POSITIVE	POSITIVE	POSITIVE	NEGATIVE	0 a 2	Pichincha	5.286	2022
7D	POSITIVE	41.0213	1	NEGATIVE	NEGATIVE	POSITIVE	NEGATIVE	108 a 120	Pichincha	0	2022
8D	POSITIVE	41.0213	1	NEGATIVE	NEGATIVE	POSITIVE	NEGATIVE	108 a 120	Pichincha	0	2022
9D	POSITIVE	38.4366	2.93953	NEGATIVE	POSITIVE	NEGATIVE	POSITIVE	3 a 12	Pichincha	2.211	2022
10D	POSITIVE	31.8764	404.538	POSITIVE	POSITIVE	POSITIVE	NEGATIVE	3 a 12	Pichincha	1.372	2022
11D	POSITIVE	41.0213	1	NEGATIVE	POSITIVE	POSITIVE	POSITIVE	3 a 12	Pichincha	0	2022
12D	NEGATIVE	0	0	NEGATIVE	NEGATIVE	NEGATIVE	NEGATIVE	3 a 12	Pichincha		2022
13D	POSITIVE	30.3104	1310.62	NEGATIVE	POSITIVE	POSITIVE	NEGATIVE	3 a 12	Pichincha	0	2022
14D	POSITIVE	31.5366	522.102	NEGATIVE	POSITIVE	POSITIVE	NEGATIVE	3 a 12	Pichincha	0	2022
15D	POSITIVE	23.4479	226317	POSITIVE	POSITIVE	POSITIVE	POSITIVE	0 a 2	Pichincha	1.777	2022
16D	POSITIVE	26.8263	17920	POSITIVE	POSITIVE	POSITIVE	POSITIVE	13 a 48	Pichincha	1.876	2022
17D	POSITIVE	27.6454	9689.98	POSITIVE	POSITIVE	POSITIVE	POSITIVE	3 a 12	Pichincha	1.527	2022
18D	POSITIVE	27.0842	14765.8	POSITIVE	NEGATIVE	POSITIVE	POSITIVE	3 a 12	Pichincha	1.913	2022
19D	POSITIVE	32.1845	320.999	NEGATIVE	POSITIVE	POSITIVE	POSITIVE	0 a 2	Pichincha	0.011	2022
20D	POSITIVE	33.1536	155.091	NEGATIVE	POSITIVE	POSITIVE	POSITIVE	3 a 12	Pichincha	1.595	2022
21D	POSITIVE	38.24	3.407	NEGATIVE	POSITIVE	POSITIVE	POSITIVE	108 a 120	Pichincha	0.484	2022
22D	POSITIVE	42.2163	1	POSITIVE	POSITIVE	POSITIVE	NEGATIVE	13 a 48	Pichincha	0	2022
23D	POSITIVE	36.973	8.8193	NEGATIVE	POSITIVE	POSITIVE	POSITIVE	3 a 12	Pichincha	0	2022
24D	POSITIVE	34.7049	48.4	NEGATIVE	POSITIVE	POSITIVE	NEGATIVE	13 a 48	Pichincha	0.848	2022
25D	POSITIVE	32.4178	269.431	NEGATIVE	POSITIVE	POSITIVE	POSITIVE	3 a 12	Pichincha	0.092	2022
26D	POSITIVE	30.5516	1093.64	POSITIVE	POSITIVE	POSITIVE	POSITIVE	0 a 2	Pichincha	1.698	2022
27D	POSITIVE	32.1937	318.797	NEGATIVE	POSITIVE	POSITIVE	POSITIVE	3 a 12	Pichincha	1.152	2022
28D	POSITIVE	41.0254	1	POSITIVE	POSITIVE	NEGATIVE	NEGATIVE	3 a 12	Pichincha	0	2022
29D	NEGATIVE	0	0	NEGATIVE	NEGATIVE	NEGATIVE	NEGATIVE	13 a 48	Pichincha		2022
30D	POSITIVE	33.9186	87.3362	NEGATIVE	POSITIVE	POSITIVE	POSITIVE	13 a 48	Pichincha	1.521	2022
31D	POSITIVE	38.63	2.54231	NEGATIVE	POSITIVE	NEGATIVE	NEGATIVE	3 a 12	Pichincha		2022
32D	POSITIVE	35.081	36.4962	NEGATIVE	POSITIVE	POSITIVE	POSITIVE	3 a 12	Pichincha	1.817	2022
33D	POSITIVE	34.7299	47.5021	POSITIVE	NEGATIVE	POSITIVE	POSITIVE	3 a 12	Pichincha	1.264	2022
34D	POSITIVE	33.7556	98.706	NEGATIVE	POSITIVE	POSITIVE	POSITIVE	3 a 12	Pichincha	1.62	2022
35D	POSITIVE	30.3679	1255.3	POSITIVE	POSITIVE	POSITIVE	POSITIVE	0 a 2	Pichincha	1.796	2022
36D	NEGATIVE	0	0	NEGATIVE	NEGATIVE	NEGATIVE	NEGATIVE	0 a 2	Pichincha		2022
37D	POSITIVE	35.7503	22.0817	POSITIVE	POSITIVE	POSITIVE	POSITIVE	3 a 12	Pichincha	2.308	2022
38D	POSITIVE	33.0442	168.359	POSITIVE	POSITIVE	POSITIVE	POSITIVE	3 a 12	Pichincha	1.816	2022
39D	POSITIVE	41.0123	1	NEGATIVE	NEGATIVE	NEGATIVE	POSITIVE	54 a 96	Pichincha	0	2022
40D	POSITIVE	38.6307	2.54091	NEGATIVE	NEGATIVE	NEGATIVE	POSITIVE	0 a 2	Pichincha	0	2022
41D	NEGATIVE	0	0	NEGATIVE	NEGATIVE	NEGATIVE	NEGATIVE	0 a 2	Pichincha		2022
42D	POSITIVE	34.9067	41.5962	POSITIVE	POSITIVE	POSITIVE	POSITIVE	0 a 2	Pichincha	0.474	2022
43D	NEGATIVE	0	0	NEGATIVE	NEGATIVE	NEGATIVE	NEGATIVE	54 a 96	Pichincha		2022
44D	POSITIVE	40.6107	1	NEGATIVE	POSITIVE	NEGATIVE	POSITIVE	13 a 48	Pichincha	5.002	2022
45D	POSITIVE	34.8999	41.8104	POSITIVE	NEGATIVE	POSITIVE	POSITIVE	13 a 48	Pichincha	0.576	2022
46D	POSITIVE	35.326	30.3637	NEGATIVE	POSITIVE	POSITIVE	POSITIVE	13 a 48	Pichincha	0.173	2022
47D	NEGATIVE	0	0	NEGATIVE	NEGATIVE	NEGATIVE	NEGATIVE	108 a 120	Pichincha		2022
48D	POSITIVE	37.5765	5.60646	NEGATIVE	NEGATIVE	NEGATIVE	POSITIVE	54 a 96	Pichincha	0	2022
49D	POSITIVE	34.8112	44.6878	POSITIVE	POSITIVE	POSITIVE	POSITIVE	132 a 180	Pichincha	1.125	2022
50D	POSITIVE	35.1348	35.0499	NEGATIVE	POSITIVE	POSITIVE	POSITIVE	54 a 96	Pichincha	1.71	2022
51D	POSITIVE	35.5245	26.1607	NEGATIVE	POSITIVE	POSITIVE	POSITIVE	132 a 180	Pichincha	0.501	2022
52D	POSITIVE	36.8543	9.64135	NEGATIVE	NEGATIVE	NEGATIVE	POSITIVE	13 a 48	Pichincha	0.789	2022
53D	POSITIVE	41.0317	1	POSITIVE	POSITIVE	POSITIVE	POSITIVE	0 a 2	Pichincha	0	2022
54D	POSITIVE	36.757	10.3717	NEGATIVE	POSITIVE	POSITIVE	POSITIVE	132 a 180	Pichincha	0.486	2022
55D	POSITIVE	35.6112	24.5118	NEGATIVE	POSITIVE	POSITIVE	POSITIVE	3 a 12	Pichincha	1.027	2022
56D	POSITIVE	34.9951	38.9264	NEGATIVE	POSITIVE	POSITIVE	POSITIVE	13 a 48	Pichincha	1.415	2022
57D	POSITIVE	35.5896	24.9132	NEGATIVE	POSITIVE	POSITIVE	POSITIVE	13 a 48	Pichincha	0.707	2022
58D	POSITIVE	35.5241	26.1686	NEGATIVE	POSITIVE	POSITIVE	POSITIVE	3 a 12	Pichincha	0.282	2022
59D	POSITIVE	37.8613	4.52736	NEGATIVE	POSITIVE	POSITIVE	POSITIVE	13 a 48	Pichincha	0.486	2022
60D	POSITIVE	35.4057	28.6011	NEGATIVE	POSITIVE	POSITIVE	POSITIVE	3 a 12	Pichincha	0.431	2022
61D	POSITIVE	35.0483	37.4017	NEGATIVE	POSITIVE	POSITIVE	POSITIVE	3 a 12	Pichincha	1.02	2022
62D	POSITIVE	49.1877	1	NEGATIVE	POSITIVE	NEGATIVE	NEGATIVE	3 a 12	Pichincha	0	2022
63D	POSITIVE	39.0128	1.90734	NEGATIVE	POSITIVE	POSITIVE	POSITIVE	3 a 12	Pichincha	0	2022
64D	POSITIVE	41.0145	1	NEGATIVE	NEGATIVE	POSITIVE	POSITIVE	3 a 12	Pichincha	0	2022
65D	POSITIVE	35.371	29.3564	NEGATIVE	POSITIVE	POSITIVE	POSITIVE	0 a 2	Pichincha	0.29	2022
66D	POSITIVE	40.8904	1	NEGATIVE	POSITIVE	NEGATIVE	NEGATIVE	3 a 12	Pichincha	6.238	2022
67D	POSITIVE	38.548	2.70381	NEGATIVE	POSITIVE	NEGATIVE	POSITIVE	13 a 48	Pichincha	4.682	2022
68D	POSITIVE	41.0213	1	POSITIVE	POSITIVE	NEGATIVE	NEGATIVE	13 a 48	Pichincha	0	2022
69D	POSITIVE	41.0019	1	NEGATIVE	NEGATIVE	NEGATIVE	POSITIVE	3 a 12	Pichincha	7.999	2022
70D	POSITIVE	36.6001	11.6676	POSITIVE	POSITIVE	POSITIVE	POSITIVE	3 a 12	Pichincha	0.407	2022
71D	POSITIVE	31.3236	612.606	NEGATIVE	NEGATIVE	NEGATIVE	POSITIVE	3 a 12	Pichincha	0	2022
72D	POSITIVE	41.08	1	NEGATIVE	NEGATIVE	POSITIVE	POSITIVE	13 a 48	Pichincha	11.272	2022
73D	POSITIVE	19.3771	4.80668e+06	POSITIVE	POSITIVE	POSITIVE	POSITIVE	0 a 2	Pichincha	3.038	2022
74D	POSITIVE	25.5756	45823.1	POSITIVE	NEGATIVE	POSITIVE	POSITIVE	0 a 2	Pichincha	1.63	2022
75D	POSITIVE	4.91254	2.49704e+11	POSITIVE	POSITIVE	POSITIVE	POSITIVE	0 a 2	Pichincha	1.567	2022
76D	POSITIVE	37.6778	5.19589	POSITIVE	NEGATIVE	POSITIVE	POSITIVE	0 a 2	Pichincha	7.092	2022
77D	POSITIVE	28.3226	5828.09	POSITIVE	NEGATIVE	POSITIVE	POSITIVE	13 a 48	Pichincha	0.999	2022
78D	NEGATIVE	0	0	NEGATIVE	NEGATIVE	NEGATIVE	NEGATIVE	0 a 2	Pichincha		2022
79D	POSITIVE	41.092	1	POSITIVE	NEGATIVE	NEGATIVE	POSITIVE	13 a 48	Pichincha	1.382	2022
80D	POSITIVE	34.0802	77.3554	POSITIVE	POSITIVE	POSITIVE	POSITIVE	0 a 2	Pichincha	1.001	2022
81D	POSITIVE	32.6136	232.606	POSITIVE	NEGATIVE	POSITIVE	POSITIVE	0 a 2	Pichincha	1.735	2022
82D	POSITIVE	12.7784	6.80912e+08	POSITIVE	NEGATIVE	POSITIVE	POSITIVE	0 a 2	Pichincha	7.268	2022
83D	POSITIVE	27.8059	8590.07	POSITIVE	POSITIVE	POSITIVE	POSITIVE	0 a 2	Pichincha	0.662	2022
84D	POSITIVE	31.5866	502.843	POSITIVE	POSITIVE	POSITIVE	POSITIVE	0 a 2	Pichincha	0.63	2022
85D	POSITIVE	5.33176	1.82287e+11	POSITIVE	NEGATIVE	POSITIVE	POSITIVE	0 a 2	Pichincha	3.217	2022
86D	POSITIVE	5.13927	2.10624e+11	POSITIVE	NEGATIVE	POSITIVE	POSITIVE	0 a 2	Pichincha	0.844	2022
87D	POSITIVE	20.4511	2.14644e+06	POSITIVE	POSITIVE	POSITIVE	POSITIVE	0 a 2	Pichincha	1.777	2022
88D	POSITIVE	3.73473	6.04508e+11	POSITIVE	NEGATIVE	POSITIVE	POSITIVE	0 a 2	Pichincha	0	2022
89D	POSITIVE	7.06594	4.95904e+10	POSITIVE	POSITIVE	POSITIVE	POSITIVE	0 a 2	Pichincha	0.216	2022
90D	POSITIVE	5.63088	1.45626e+11	POSITIVE	NEGATIVE	POSITIVE	POSITIVE	0 a 2	Pichincha	2.169	2022
91D	POSITIVE	22.4234	488354	NEGATIVE	POSITIVE	POSITIVE	POSITIVE	0 a 2	Pichincha	0	2022
92D	POSITIVE	23.8582	166323	POSITIVE	NEGATIVE	POSITIVE	POSITIVE	3 a 12	Pichincha	1.908	2022
93D	POSITIVE	9.1654	1.02554e+10	POSITIVE	POSITIVE	POSITIVE	POSITIVE	0 a 2	Pichincha	3.577	2022
94D	POSITIVE	24.126	136042	NEGATIVE	NEGATIVE	POSITIVE	POSITIVE	0 a 2	Pichincha	0	2022
95D	POSITIVE	23.444	226984	POSITIVE	POSITIVE	POSITIVE	POSITIVE	0 a 2	Pichincha	2.041	2022
96D	POSITIVE	33.9173	87.4175	NEGATIVE	POSITIVE	POSITIVE	POSITIVE	0 a 2	Pichincha	0	2022
97D	POSITIVE	25.7555	40035.7	POSITIVE	POSITIVE	POSITIVE	POSITIVE	0 a 2	Pichincha	1.648	2022
98D	POSITIVE	25.5133	48015.9	POSITIVE	NEGATIVE	POSITIVE	POSITIVE	0 a 2	Pichincha	1.096	2022
99D	POSITIVE	27.8003	8625.93	POSITIVE	NEGATIVE	POSITIVE	POSITIVE	0 a 2	Pichincha	2.264	2022
100D	NEGATIVE	0	0	NEGATIVE	NEGATIVE	NEGATIVE	NEGATIVE	0 a 2	Pichincha		2022
101D	POSITIVE	25.9318	35070.6	POSITIVE	NEGATIVE	POSITIVE	POSITIVE	0 a 2	Pichincha	0	2022
102D	POSITIVE	25.3729	53351.7	POSITIVE	NEGATIVE	POSITIVE	NEGATIVE	0 a 2	Pichincha	0	2022
103D	POSITIVE	32.4644	260.168	POSITIVE	NEGATIVE	POSITIVE	POSITIVE	0 a 2	Pichincha	8.895	2022
104D	POSITIVE	33.8453	92.2735	POSITIVE	POSITIVE	NEGATIVE	NEGATIVE	0 a 2	Pichincha	0	2022
105D	NEGATIVE	0	0	NEGATIVE	NEGATIVE	NEGATIVE	NEGATIVE	0 a 2	Pichincha		2022
106D	NEGATIVE	0	0	NEGATIVE	NEGATIVE	NEGATIVE	NEGATIVE	0 a 2	Pichincha		2022
107D	POSITIVE	30.8142	897.925	NEGATIVE	POSITIVE	POSITIVE	NEGATIVE	0 a 2	Pichincha	0	2022
108D	NEGATIVE	0	0	NEGATIVE	NEGATIVE	NEGATIVE	NEGATIVE	0 a 2	Pichincha		2022
109D	NEGATIVE	0	0	NEGATIVE	NEGATIVE	NEGATIVE	NEGATIVE	0 a 2	Pichincha		2022
110D	NEGATIVE	0	0	NEGATIVE	NEGATIVE	NEGATIVE	NEGATIVE	0 a 2	Pichincha		2022
111D	POSITIVE	26.5554	21961.6	NEGATIVE	POSITIVE	NEGATIVE	POSITIVE	0 a 2	Pichincha	0	2022
112D	NEGATIVE	0	0	NEGATIVE	NEGATIVE	NEGATIVE	NEGATIVE	0 a 2	Pichincha		2022
113D	POSITIVE	41.0791	1	POSITIVE	NEGATIVE	POSITIVE	POSITIVE	0 a 2	Pichincha	7.776	2022
114D	POSITIVE	23.7563	179549	NEGATIVE	NEGATIVE	POSITIVE	POSITIVE	0 a 2	Pichincha	0	2022
115D	NEGATIVE	0	0	NEGATIVE	NEGATIVE	NEGATIVE	NEGATIVE	0 a 2	Pichincha		2022
116D	NEGATIVE	0	0	NEGATIVE	NEGATIVE	NEGATIVE	NEGATIVE	0 a 2	Pichincha		2022
117D	NEGATIVE	0	0	NEGATIVE	NEGATIVE	NEGATIVE	NEGATIVE	0 a 2	Pichincha		2022
118D	NEGATIVE	0	0	NEGATIVE	NEGATIVE	NEGATIVE	NEGATIVE	0 a 2	Pichincha		2022
119D	NEGATIVE	0	0	NEGATIVE	NEGATIVE	NEGATIVE	NEGATIVE	0 a 2	Pichincha		2022
120D	NEGATIVE	0	0	NEGATIVE	NEGATIVE	NEGATIVE	NEGATIVE	0 a 2	Pichincha		2022
121D	POSITIVE	29.4069	2582.46	NEGATIVE	NEGATIVE	POSITIVE	NEGATIVE	0 a 2	Pichincha	0	2022
122D	NEGATIVE	0	0	NEGATIVE	NEGATIVE	NEGATIVE	NEGATIVE	108 a 120	Santo Domingo de los Tsachillas		2022
123D	NEGATIVE	0	0	NEGATIVE	NEGATIVE	NEGATIVE	NEGATIVE	3 a 12	Santo Domingo de los Tsachillas		2022
124D	POSITIVE	33.817	94.2555	POSITIVE	NEGATIVE	POSITIVE	NEGATIVE	3 a 12	Santo Domingo de los Tsachillas	4.074	2022
125D	NEGATIVE	0	0	NEGATIVE	NEGATIVE	NEGATIVE	NEGATIVE	3 a 12	Santo Domingo de los Tsachillas		2022
126D	NEGATIVE	0	0	NEGATIVE	NEGATIVE	NEGATIVE	NEGATIVE	3 a 12	Santo Domingo de los Tsachillas		2022
127D	NEGATIVE	0	0	NEGATIVE	NEGATIVE	NEGATIVE	NEGATIVE	0 a 2	Santo Domingo de los Tsachillas		2022
128D	POSITIVE	41.0778	1	POSITIVE	POSITIVE	NEGATIVE	NEGATIVE	0 a 2	Santo Domingo de los Tsachillas	0	2022
129D	POSITIVE	28.5308	4985	NEGATIVE	POSITIVE	POSITIVE	NEGATIVE	3 a 12	Santo Domingo de los Tsachillas	0	2022
130D	POSITIVE	40.9991	1	POSITIVE	POSITIVE	POSITIVE	NEGATIVE	0 a 2	Santo Domingo de los Tsachillas	3.54	2022
131D	POSITIVE	41.0573	1	NEGATIVE	POSITIVE	POSITIVE	NEGATIVE	54 a 96	Santo Domingo de los Tsachillas	1.902	2022
132D	POSITIVE	39.5078	1.31537	NEGATIVE	POSITIVE	NEGATIVE	POSITIVE	0 a 2	Santo Domingo de los Tsachillas	15.697	2022
133D	POSITIVE	38.2222	3.45276	NEGATIVE	NEGATIVE	POSITIVE	POSITIVE	54 a 96	Santo Domingo de los Tsachillas	1.303	2022
134D	POSITIVE	34.9054	41.637	NEGATIVE	POSITIVE	NEGATIVE	NEGATIVE	0 a 2	Santo Domingo de los Tsachillas	4.272	2022
135D	NEGATIVE	0	0	NEGATIVE	NEGATIVE	NEGATIVE	NEGATIVE	3 a 12	Santo Domingo de los Tsachillas		2022
136D	NEGATIVE	0	0	NEGATIVE	NEGATIVE	NEGATIVE	NEGATIVE	13 a 48	Santo Domingo de los Tsachillas		2022
137D	NEGATIVE	0	0	NEGATIVE	NEGATIVE	NEGATIVE	NEGATIVE	3 a 12	Santo Domingo de los Tsachillas		2022
138D	POSITIVE	22.2572	553236	NEGATIVE	POSITIVE	POSITIVE	NEGATIVE	13 a 48	Santo Domingo de los Tsachillas	0	2022
139D	POSITIVE	39.8801	1	NEGATIVE	POSITIVE	POSITIVE	NEGATIVE	3 a 12	Santo Domingo de los Tsachillas	4.001	2022
140D	POSITIVE	41.0496	1	NEGATIVE	POSITIVE	POSITIVE	NEGATIVE	132 a 180	Santo Domingo de los Tsachillas	1.398	2022
141D	NEGATIVE	0	0	NEGATIVE	NEGATIVE	NEGATIVE	NEGATIVE	13 a 48	Santo Domingo de los Tsachillas		2022
142D	POSITIVE	40.5927	1	NEGATIVE	NEGATIVE	POSITIVE	NEGATIVE	13 a 48	Santo Domingo de los Tsachillas	0	2022
143D	NEGATIVE	0	0	NEGATIVE	NEGATIVE	NEGATIVE	NEGATIVE	0 a 2	Santo Domingo de los Tsachillas		2022
144D	NEGATIVE	0	0	NEGATIVE	NEGATIVE	NEGATIVE	NEGATIVE	0 a 2	Santo Domingo de los Tsachillas		2022
145D	POSITIVE	41.0647	1	NEGATIVE	NEGATIVE	NEGATIVE	NEGATIVE	3 a 12	Santo Domingo de los Tsachillas	0	2022
146D	POSITIVE	41.0252	1	NEGATIVE	POSITIVE	NEGATIVE	NEGATIVE	13 a 48	Santo Domingo de los Tsachillas	0.572	2022
147D	POSITIVE	41.0967	1	NEGATIVE	POSITIVE	POSITIVE	NEGATIVE	3 a 12	Santo Domingo de los Tsachillas	8.771	2022
148D	POSITIVE	38.253	3.37388	NEGATIVE	NEGATIVE	POSITIVE	POSITIVE	0 a 2	Santo Domingo de los Tsachillas	2.68	2022
149D	NEGATIVE	0	0	NEGATIVE	NEGATIVE	NEGATIVE	NEGATIVE	3 a 12	Santo Domingo de los Tsachillas		2022
150D	NEGATIVE	0	0	NEGATIVE	NEGATIVE	NEGATIVE	NEGATIVE	3 a 12	Santo Domingo de los Tsachillas		2022
151D	NEGATIVE	0	0	NEGATIVE	NEGATIVE	NEGATIVE	NEGATIVE	3 a 12	Santo Domingo de los Tsachillas		2022
152D	POSITIVE	41.0397	1	NEGATIVE	POSITIVE	POSITIVE	NEGATIVE	54 a 96	Santo Domingo de los Tsachillas	1.856	2022
153D	NEGATIVE	0	0	NEGATIVE	NEGATIVE	NEGATIVE	NEGATIVE	13 a 48	Santo Domingo de los Tsachillas		2022
154D	POSITIVE	38.7969	2.243	NEGATIVE	POSITIVE	POSITIVE	NEGATIVE	13 a 48	Santo Domingo de los Tsachillas	3.514	2022
155D	NEGATIVE	0	0	NEGATIVE	NEGATIVE	NEGATIVE	NEGATIVE	13 a 48	Santo Domingo de los Tsachillas		2022
156D	POSITIVE	41.0452	1	NEGATIVE	POSITIVE	POSITIVE	NEGATIVE	13 a 48	Santo Domingo de los Tsachillas	18.166	2022
157D	POSITIVE	46.5731	1	NEGATIVE	POSITIVE	NEGATIVE	NEGATIVE	54 a 96	Santo Domingo de los Tsachillas	0.785	2022
158D	NEGATIVE	0	0	NEGATIVE	NEGATIVE	NEGATIVE	NEGATIVE	54 a 96	Santo Domingo de los Tsachillas		2022
159D	POSITIVE	23.42	231114	NEGATIVE	NEGATIVE	POSITIVE	NEGATIVE	3 a 12	Santo Domingo de los Tsachillas	1.636	2022
160D	POSITIVE	25.55	46711.8	NEGATIVE	POSITIVE	POSITIVE	NEGATIVE	13 a 48	Santo Domingo de los Tsachillas	0	2022
161D	POSITIVE	36.85	9.6722	NEGATIVE	POSITIVE	NEGATIVE	NEGATIVE	13 a 48	Santo Domingo de los Tsachillas	2.496	2022
162D	POSITIVE	38.0851	3.82711	NEGATIVE	POSITIVE	NEGATIVE	NEGATIVE	0 a 2	Santo Domingo de los Tsachillas	3.161	2022
163D	NEGATIVE	0	0	NEGATIVE	NEGATIVE	NEGATIVE	NEGATIVE	3 a 12	Santo Domingo de los Tsachillas		2022
164D	POSITIVE	41.09	1	NEGATIVE	POSITIVE	NEGATIVE	POSITIVE	3 a 12	Santo Domingo de los Tsachillas	0	2022
165D	POSITIVE	41.095	1	NEGATIVE	POSITIVE	POSITIVE	NEGATIVE	3 a 12	Santo Domingo de los Tsachillas	0	2022
166D	NEGATIVE	0	0	NEGATIVE	NEGATIVE	NEGATIVE	NEGATIVE	3 a 12	Santo Domingo de los Tsachillas		2022
167D	POSITIVE	41.031	1	NEGATIVE	NEGATIVE	NEGATIVE	NEGATIVE	13 a 48	Santo Domingo de los Tsachillas	0	2022
168D	POSITIVE	38.9239	2.03901	NEGATIVE	NEGATIVE	NEGATIVE	POSITIVE	13 a 48	Santo Domingo de los Tsachillas	0	2022
169D	POSITIVE	40.8921	1	NEGATIVE	NEGATIVE	POSITIVE	NEGATIVE	3 a 12	Santo Domingo de los Tsachillas	0	2022
170D	POSITIVE	41.0772	1	NEGATIVE	POSITIVE	NEGATIVE	NEGATIVE	3 a 12	Santo Domingo de los Tsachillas	0	2022
171D	POSITIVE	41.0837	1	NEGATIVE	POSITIVE	NEGATIVE	NEGATIVE	3 a 12	Santo Domingo de los Tsachillas	0	2022
172D	POSITIVE	37.002	8.6294	NEGATIVE	NEGATIVE	POSITIVE	NEGATIVE	3 a 12	Santo Domingo de los Tsachillas	0	2022
173D	POSITIVE	38.1145	3.74355	NEGATIVE	POSITIVE	POSITIVE	POSITIVE	3 a 12	Santo Domingo de los Tsachillas	0	2022
174D	NEGATIVE	0	0	NEGATIVE	NEGATIVE	NEGATIVE	NEGATIVE	3 a 12	Santo Domingo de los Tsachillas		2022
175D	POSITIVE	37.7	5.10996	POSITIVE	POSITIVE	POSITIVE	POSITIVE	3 a 12	Santo Domingo de los Tsachillas	0	2022
176D	POSITIVE	39.43	1.39451	POSITIVE	NEGATIVE	POSITIVE	NEGATIVE	108 a 120	Santo Domingo de los Tsachillas	0.458	2022
177D	POSITIVE	41.024	1	NEGATIVE	NEGATIVE	POSITIVE	POSITIVE	3 a 12	Santo Domingo de los Tsachillas	0.507	2022
178D	NEGATIVE	0	0	NEGATIVE	NEGATIVE	NEGATIVE	NEGATIVE	3 a 12	Santo Domingo de los Tsachillas		2022
179D	POSITIVE	41.074	1	NEGATIVE	POSITIVE	POSITIVE	POSITIVE	13 a 48	Santo Domingo de los Tsachillas	0.009	2022
180D	POSITIVE	41.24	1	POSITIVE	POSITIVE	POSITIVE	POSITIVE	3 a 12	Pichincha	2.123	2022
181D	NEGATIVE	0	0	NEGATIVE	NEGATIVE	NEGATIVE	NEGATIVE	108 a 120	Pichincha		2022
182D	NEGATIVE	0	0	NEGATIVE	NEGATIVE	NEGATIVE	NEGATIVE	3 a 12	Pichincha		2022
183D	POSITIVE	39.3	1.53746	NEGATIVE	POSITIVE	POSITIVE	POSITIVE	13 a 48	Pichincha	1.517	2022
184D	POSITIVE	39.4845	1.33863	POSITIVE	POSITIVE	POSITIVE	POSITIVE	13 a 48	Pichincha	0.742	2022
185D	POSITIVE	38.8616	2.13667	POSITIVE	POSITIVE	POSITIVE	POSITIVE	13 a 48	Pichincha	0.114	2022
186D	POSITIVE	41.0806	1	POSITIVE	POSITIVE	POSITIVE	POSITIVE	54 a 96	Pichincha	0.472	2022
187D	POSITIVE	38.7394	2.34195	POSITIVE	POSITIVE	POSITIVE	POSITIVE	3 a 12	Pichincha	1.644	2022
188D	POSITIVE	32.07	349.831	POSITIVE	POSITIVE	POSITIVE	POSITIVE	54 a 96	Pichincha	0.361	2022
189D	POSITIVE	34.3323	64.0223	NEGATIVE	NEGATIVE	POSITIVE	POSITIVE	0 a 2	Pichincha	0.261	2022
190D	POSITIVE	33.0592	166.485	POSITIVE	POSITIVE	POSITIVE	POSITIVE	3 a 12	Pichincha	1.902	2022
191D	POSITIVE	34.4115	60.3253	NEGATIVE	POSITIVE	POSITIVE	POSITIVE	13 a 48	Pichincha	0.765	2022
192D	POSITIVE	31.9273	389.385	NEGATIVE	NEGATIVE	POSITIVE	POSITIVE	13 a 48	Pichincha	0.436	2022
193D	POSITIVE	33.0698	165.158	NEGATIVE	POSITIVE	POSITIVE	POSITIVE	108 a 120	Pichincha	1.192	2022
194D	POSITIVE	25.0865	66150.4	POSITIVE	POSITIVE	NEGATIVE	NEGATIVE	0 a 2	Pichincha	0.043	2022
195D	POSITIVE	27.3755	11866.2	POSITIVE	POSITIVE	POSITIVE	NEGATIVE	3 a 12	Pichincha	1.809	2022
196D	POSITIVE	32.7634	207.868	POSITIVE	POSITIVE	POSITIVE	NEGATIVE	3 a 12	Pichincha	12.711	2022
197D	POSITIVE	32.4616	260.72	POSITIVE	POSITIVE	POSITIVE	NEGATIVE	13 a 48	Pichincha	2.093	2022
198D	POSITIVE	35.8521	20.4566	POSITIVE	POSITIVE	POSITIVE	POSITIVE	54 a 96	Pichincha	1.064	2022
199D	POSITIVE	36.8136	9.94014	NEGATIVE	POSITIVE	POSITIVE	NEGATIVE	3 a 12	Pichincha	0.817	2022
200D	POSITIVE	35.4255	28.18	POSITIVE	POSITIVE	POSITIVE	NEGATIVE	3 a 12	Pichincha	1.098	2022
201D	POSITIVE	35.2227	32.8113	NEGATIVE	POSITIVE	POSITIVE	NEGATIVE	0 a 2	Pichincha	4.364	2022
202D	POSITIVE	25.4395	50751.4	POSITIVE	POSITIVE	POSITIVE	POSITIVE	54 a 96	Pichincha	1.628	2022
203D	POSITIVE	20.23	2.53402e+06	NEGATIVE	POSITIVE	POSITIVE	POSITIVE	13 a 48	Pichincha	2.009	2022
204D	POSITIVE	36.1345	16.5491	NEGATIVE	POSITIVE	POSITIVE	NEGATIVE	3 a 12	Pichincha	2.817	2022
205D	POSITIVE	23.5116	215761	NEGATIVE	POSITIVE	POSITIVE	POSITIVE	54 a 96	Pichincha	2.607	2022
206D	POSITIVE	32.848	195.074	NEGATIVE	POSITIVE	POSITIVE	NEGATIVE	3 a 12	Pichincha	2.793	2022
207D	POSITIVE	32.4683	259.418	POSITIVE	POSITIVE	POSITIVE	POSITIVE	13 a 48	Santo Domingo de los Tsachillas	1.054	2022
208D	POSITIVE	34.0717	77.8559	POSITIVE	POSITIVE	POSITIVE	POSITIVE	13 a 48	Santo Domingo de los Tsachillas	1.786	2022
209D	POSITIVE	39.1957	1.66262	NEGATIVE	NEGATIVE	POSITIVE	NEGATIVE	13 a 48	Santo Domingo de los Tsachillas	1.48	2022
210D	POSITIVE	36.1738	16.0684	NEGATIVE	POSITIVE	POSITIVE	POSITIVE	13 a 48	Santo Domingo de los Tsachillas	1.449	2022
211D	POSITIVE	38.2927	3.27497	NEGATIVE	POSITIVE	POSITIVE	POSITIVE	54 a 96	Santo Domingo de los Tsachillas	0.475	2022
212D	POSITIVE	26.4231	24254.3	NEGATIVE	NEGATIVE	POSITIVE	NEGATIVE	13 a 48	Santo Domingo de los Tsachillas	0.017	2022
213D	POSITIVE	36.8623	9.5835	NEGATIVE	NEGATIVE	POSITIVE	NEGATIVE	13 a 48	Santo Domingo de los Tsachillas	2.793	2022
214D	POSITIVE	36.0398	17.7691	POSITIVE	NEGATIVE	POSITIVE	POSITIVE	13 a 48	Santo Domingo de los Tsachillas	0.054	2022
215D	POSITIVE	39.2237	1.62805	POSITIVE	NEGATIVE	POSITIVE	POSITIVE	0 a 2	Carchi	0.237	2022
216D	POSITIVE	35.6591	23.647	NEGATIVE	POSITIVE	POSITIVE	NEGATIVE	0 a 2	Carchi	0.257	2022
217D	POSITIVE	38.8454	2.16282	NEGATIVE	POSITIVE	POSITIVE	POSITIVE	0 a 2	Carchi	0.247	2022
218D	POSITIVE	28.9	3778.3	NEGATIVE	POSITIVE	POSITIVE	NEGATIVE	3 a 12	Carchi	0.054	2022
219D	POSITIVE	26.74	19119.5	POSITIVE	POSITIVE	POSITIVE	NEGATIVE	0 a 2	Carchi	0.588	2022
220D	POSITIVE	36.0282	17.924	POSITIVE	POSITIVE	POSITIVE	POSITIVE	3 a 12	Carchi	0.941	2022
221D	POSITIVE	40.62	1	NEGATIVE	POSITIVE	POSITIVE	POSITIVE	3 a 12	Carchi	0.261	2022
222D	POSITIVE	25.4103	51875.4	NEGATIVE	POSITIVE	NEGATIVE	POSITIVE	3 a 12	Carchi	0.425	2022
223D	POSITIVE	36.2689	14.9609	POSITIVE	NEGATIVE	NEGATIVE	POSITIVE	3 a 12	Carchi	0.575	2022
224D	POSITIVE	35.3979	28.7698	NEGATIVE	POSITIVE	POSITIVE	POSITIVE	3 a 12	Carchi	0.124	2022
225D	POSITIVE	33.906	88.1637	POSITIVE	POSITIVE	POSITIVE	NEGATIVE	0 a 2	Carchi	0.009	2022
226D	POSITIVE	18.3386	1.04811e+07	POSITIVE	NEGATIVE	NEGATIVE	POSITIVE	0 a 2	Carchi	0.154	2022
227D	POSITIVE	37.1374	7.79498	POSITIVE	POSITIVE	POSITIVE	NEGATIVE	3 a 12	Carchi	0.121	2022
228D	POSITIVE	28.3443	5733.84	POSITIVE	POSITIVE	POSITIVE	NEGATIVE	3 a 12	Carchi	0.253	2022
229D	POSITIVE	28.1888	6444	POSITIVE	POSITIVE	POSITIVE	NEGATIVE	0 a 2	Carchi	0.468	2022
230D	POSITIVE	22.3543	514334	POSITIVE	POSITIVE	NEGATIVE	POSITIVE	0 a 2	Carchi	0.131	2022
231D	POSITIVE	14.8454	1.44285e+08	POSITIVE	POSITIVE	POSITIVE	NEGATIVE	0 a 2	Carchi	0.08	2022
232D	POSITIVE	21.3048	1.13086e+06	POSITIVE	POSITIVE	POSITIVE	NEGATIVE	3 a 12	Carchi	0.035	2022
233D	POSITIVE	13.9971	2.72756e+08	POSITIVE	NEGATIVE	POSITIVE	POSITIVE	54 a 96	Carchi	0.008	2022
234D	POSITIVE	21.9919	675158	POSITIVE	POSITIVE	POSITIVE	NEGATIVE	3 a 12	Carchi	0.013	2022
235D	POSITIVE	19.3682	4.83887e+06	POSITIVE	POSITIVE	POSITIVE	NEGATIVE	3 a 12	Carchi	0.604	2022
236D	POSITIVE	20.2085	2.57511e+06	POSITIVE	POSITIVE	POSITIVE	NEGATIVE	3 a 12	Carchi		2022
237D	POSITIVE	17.7054	1.68596e+07	NEGATIVE	POSITIVE	POSITIVE	NEGATIVE	54 a 96	Carchi	4.189	2022
238D	POSITIVE	19.7134	3.73429e+06	NEGATIVE	POSITIVE	POSITIVE	NEGATIVE	108 a 120	Carchi	0.155	2022
239D	POSITIVE	18.0874	1.26561e+07	POSITIVE	POSITIVE	POSITIVE	NEGATIVE	3 a 12	Carchi	1.516	2022
240D	POSITIVE	38.1549	3.63175	POSITIVE	POSITIVE	POSITIVE	NEGATIVE	132 a 180	Carchi	2.454	2022
241D	POSITIVE	37.7021	5.10192	POSITIVE	POSITIVE	POSITIVE	NEGATIVE	3 a 12	Carchi	0.877	2022
242D	POSITIVE	21.3132	1.12374e+06	NEGATIVE	POSITIVE	POSITIVE	NEGATIVE	3 a 12	Carchi	0.617	2022
243D	POSITIVE	16.0871	5.68111e+07	NEGATIVE	POSITIVE	POSITIVE	NEGATIVE	3 a 12	Carchi	1.397	2022
244D	NEGATIVE	0	0	NEGATIVE	NEGATIVE	NEGATIVE	NEGATIVE	3 a 12	Carchi		2022
245D	POSITIVE	40.737	1	NEGATIVE	POSITIVE	POSITIVE	NEGATIVE	3 a 12	Carchi	2.194	2022
246D	POSITIVE	40.4143	1	POSITIVE	POSITIVE	POSITIVE	NEGATIVE	3 a 12	Carchi	0.346	2022
247D	POSITIVE	39.9643	1	POSITIVE	POSITIVE	POSITIVE	NEGATIVE	0 a 2	Carchi	0.528	2022
248D	POSITIVE	40.382	1	NEGATIVE	POSITIVE	POSITIVE	NEGATIVE	0 a 2	Carchi	0	2022
249D	POSITIVE	25.9276	35182.2	POSITIVE	NEGATIVE	POSITIVE	POSITIVE	13 a 48	Carchi	2.446	2022
250D	POSITIVE	20.8232	1.62332e+06	POSITIVE	POSITIVE	POSITIVE	NEGATIVE	132 a 180	Carchi	0.248	2022
251D	POSITIVE	39.1885	1.67165	POSITIVE	POSITIVE	POSITIVE	NEGATIVE	13 a 48	Carchi	0.018	2022
252D	POSITIVE	18.79	7.46875e+06	POSITIVE	POSITIVE	POSITIVE	NEGATIVE	3 a 12	Carchi	0.146	2022
253D	POSITIVE	20.2427	2.50985e+06	POSITIVE	POSITIVE	POSITIVE	NEGATIVE	3 a 12	Carchi	2.224	2022
254D	POSITIVE	19.7954	3.51144e+06	NEGATIVE	POSITIVE	POSITIVE	POSITIVE	13 a 48	Carchi	0.453	2022
255D	POSITIVE	21.1227	1.29648e+06	NEGATIVE	POSITIVE	POSITIVE	NEGATIVE	3 a 12	Carchi	6.643	2022
256D	POSITIVE	39.2987	1.53899	NEGATIVE	POSITIVE	POSITIVE	POSITIVE	0 a 2	Carchi	0.219	2022
257D	POSITIVE	40.7291	1	POSITIVE	POSITIVE	POSITIVE	POSITIVE	13 a 48	Carchi	2.217	2022
258D	POSITIVE	35.1765	33.9712	NEGATIVE	POSITIVE	POSITIVE	NEGATIVE	3 a 12	Carchi	0.182	2022
259D	POSITIVE	36.3461	14.1189	POSITIVE	POSITIVE	POSITIVE	NEGATIVE	132 a 180	Carchi	0.179	2022
260D	POSITIVE	31.601	497.457	NEGATIVE	POSITIVE	POSITIVE	NEGATIVE	54 a 96	Carchi	2.037	2022
261D	POSITIVE	41.0419	1	POSITIVE	POSITIVE	POSITIVE	NEGATIVE	54 a 96	Carchi	2.43	2022
262D	POSITIVE	35.3647	29.4946	NEGATIVE	POSITIVE	POSITIVE	NEGATIVE	3 a 12	Carchi	3.921	2022
263D	POSITIVE	41.0629	1	POSITIVE	POSITIVE	POSITIVE	POSITIVE	3 a 12	Carchi	0.447	2022
264D	POSITIVE	28.1466	6651.63	POSITIVE	POSITIVE	POSITIVE	NEGATIVE	54 a 96	Carchi	0.354	2022
265D	POSITIVE	40.0822	1	NEGATIVE	POSITIVE	POSITIVE	POSITIVE	3 a 12	Carchi	0.046	2022
266D	POSITIVE	27.9184	7894.42	NEGATIVE	POSITIVE	POSITIVE	NEGATIVE	54 a 96	Carchi	0.666	2022
267D	POSITIVE	32.7466	210.511	POSITIVE	NEGATIVE	POSITIVE	NEGATIVE	0 a 2	Carchi	0.586	2022
268D	POSITIVE	39.5603	1.26458	NEGATIVE	POSITIVE	POSITIVE	NEGATIVE	13 a 48	Carchi	0.176	2022
269D	POSITIVE	41.0612	1	POSITIVE	POSITIVE	POSITIVE	NEGATIVE	108 a 120	Carchi	0.503	2022
270D	POSITIVE	41.7806	1	POSITIVE	POSITIVE	POSITIVE	NEGATIVE	54 a 96	Carchi	0.047	2022
271D	POSITIVE	36.1462	16.4044	NEGATIVE	POSITIVE	POSITIVE	POSITIVE	54 a 96	Carchi	0.496	2022
272D	POSITIVE	30.1228	1508.88	POSITIVE	NEGATIVE	POSITIVE	POSITIVE	54 a 96	Carchi	0.683	2022
273D	POSITIVE	23.1438	284363	NEGATIVE	POSITIVE	POSITIVE	NEGATIVE	54 a 96	Carchi	0.458	2022
274D	POSITIVE	41.0819	1	POSITIVE	POSITIVE	POSITIVE	POSITIVE	3 a 12	Carchi	0.476	2022
275D	POSITIVE	12.4667	8.60369e+08	POSITIVE	NEGATIVE	POSITIVE	POSITIVE	3 a 12	Carchi	0.096	2022
276D	POSITIVE	35.9724	18.6908	NEGATIVE	POSITIVE	POSITIVE	POSITIVE	0 a 2	Carchi	0.557	2022
277D	POSITIVE	33.9772	83.5755	NEGATIVE	NEGATIVE	POSITIVE	POSITIVE	13 a 48	Carchi	0.084	2022
278D	POSITIVE	34.519	55.6501	POSITIVE	POSITIVE	POSITIVE	POSITIVE	54 a 96	Carchi	0.192	2022
279D	POSITIVE	36.7504	10.4234	NEGATIVE	POSITIVE	POSITIVE	POSITIVE	3 a 12	Carchi	0.359	2022
280D	POSITIVE	35.596	24.7927	POSITIVE	POSITIVE	POSITIVE	POSITIVE	3 a 12	Pichincha	1.545	2022
281D	POSITIVE	33.8677	90.7332	POSITIVE	POSITIVE	POSITIVE	NEGATIVE	3 a 12	Pichincha	0.008	2022
282D	POSITIVE	35.2207	32.8608	POSITIVE	POSITIVE	POSITIVE	POSITIVE	3 a 12	Pichincha	1.59	2022
283D	POSITIVE	27.0912	14688.8	NEGATIVE	POSITIVE	NEGATIVE	NEGATIVE	3 a 12	Pichincha	0.798	2022
284D	POSITIVE	22.8347	358612	POSITIVE	POSITIVE	POSITIVE	NEGATIVE	0 a 2	Pichincha	2.414	2022
285D	POSITIVE	27.7896	8695.35	NEGATIVE	POSITIVE	POSITIVE	NEGATIVE	3 a 12	Pichincha	0	2022
286D	POSITIVE	31.9129	393.601	POSITIVE	POSITIVE	POSITIVE	NEGATIVE	3 a 12	Pichincha	0	2022
287D	POSITIVE	32.5268	248.278	POSITIVE	POSITIVE	POSITIVE	NEGATIVE	13 a 48	Pichincha	0.515	2022
288D	POSITIVE	41.0977	1	NEGATIVE	POSITIVE	POSITIVE	NEGATIVE	54 a 96	Pichincha	3.598	2022
289D	POSITIVE	41.066	1	NEGATIVE	NEGATIVE	POSITIVE	NEGATIVE	54 a 96	Pichincha	0	2022
290D	POSITIVE	24.1752	131108	NEGATIVE	POSITIVE	POSITIVE	NEGATIVE	13 a 48	Pichincha	0	2022
291D	POSITIVE	22.5834	433089	NEGATIVE	NEGATIVE	POSITIVE	POSITIVE	0 a 2	Pichincha	2.103	2022
292D	POSITIVE	40.6982	1	NEGATIVE	NEGATIVE	POSITIVE	POSITIVE	3 a 12	Pichincha	0.222	2022
293D	NEGATIVE	0	0	NEGATIVE	NEGATIVE	NEGATIVE	NEGATIVE	3 a 12	Pichincha		2022
294D	POSITIVE	41.0005	1	NEGATIVE	NEGATIVE	POSITIVE	NEGATIVE	3 a 12	Pichincha	0	2022
295D	POSITIVE	39.6319	1.19841	NEGATIVE	NEGATIVE	POSITIVE	NEGATIVE	13 a 48	Pichincha	2.14	2022
296D	POSITIVE	41.0747	1	POSITIVE	NEGATIVE	POSITIVE	NEGATIVE	3 a 12	Pichincha	0.791	2022
297D	POSITIVE	38.8404	2.17087	NEGATIVE	POSITIVE	POSITIVE	NEGATIVE	13 a 48	Pichincha	0.389	2022
298D	NEGATIVE	0	0	NEGATIVE	NEGATIVE	NEGATIVE	NEGATIVE	0 a 2	Pichincha		2022
299D	POSITIVE	41.0564	1	NEGATIVE	POSITIVE	POSITIVE	NEGATIVE	0 a 2	Pichincha	0.978	2022
300D	POSITIVE	35.1084	35.7512	POSITIVE	NEGATIVE	NEGATIVE	NEGATIVE	3 a 12	Pichincha	1.003	2022
301D	POSITIVE	37.821	4.6662	NEGATIVE	POSITIVE	POSITIVE	NEGATIVE	108 a 120	Pichincha	0.689	2022
302D	NEGATIVE	0	0	NEGATIVE	NEGATIVE	NEGATIVE	NEGATIVE	3 a 12	Pichincha		2022
303D	POSITIVE	40.8813	1	NEGATIVE	NEGATIVE	POSITIVE	NEGATIVE	13 a 48	Pichincha	0.615	2022
304D	POSITIVE	36.8089	9.97534	POSITIVE	NEGATIVE	POSITIVE	NEGATIVE	13 a 48	Pichincha	0.935	2022
305D	POSITIVE	37.7958	4.75528	POSITIVE	NEGATIVE	POSITIVE	POSITIVE	3 a 12	Pichincha	0	2022
306D	POSITIVE	38.0077	4.05608	NEGATIVE	NEGATIVE	POSITIVE	NEGATIVE	13 a 48	Pichincha	0.118	2022
307D	POSITIVE	35.3578	29.6472	NEGATIVE	NEGATIVE	POSITIVE	NEGATIVE	54 a 96	Pichincha	0.944	2022
308D	POSITIVE	18.3372	1.04924e+07	NEGATIVE	POSITIVE	POSITIVE	NEGATIVE	54 a 96	Pichincha	0	2022
309D	POSITIVE	37.0162	8.53751	NEGATIVE	POSITIVE	NEGATIVE	NEGATIVE	13 a 48	Pichincha	0.375	2022
310D	POSITIVE	39.5073	1.31587	NEGATIVE	NEGATIVE	POSITIVE	NEGATIVE	3 a 12	Pichincha	2.322	2022
311D	POSITIVE	41.0908	1	NEGATIVE	POSITIVE	POSITIVE	NEGATIVE	3 a 12	Pichincha	0.763	2022
312D	POSITIVE	38.9255	2.03659	NEGATIVE	NEGATIVE	POSITIVE	NEGATIVE	13 a 48	Pichincha	0	2022
313D	POSITIVE	41.0872	1	NEGATIVE	POSITIVE	POSITIVE	NEGATIVE	13 a 48	Pichincha	3.206	2022
314D	POSITIVE	41.0548	1	NEGATIVE	NEGATIVE	POSITIVE	NEGATIVE	3 a 12	Pichincha	4.323	2022
315D	POSITIVE	39.7054	1.13403	NEGATIVE	NEGATIVE	POSITIVE	NEGATIVE	3 a 12	Pichincha	0.329	2022
316D	POSITIVE	39.5258	1.29775	NEGATIVE	NEGATIVE	POSITIVE	NEGATIVE	3 a 12	Pichincha	0	2022
317D	POSITIVE	41.0989	1	NEGATIVE	NEGATIVE	POSITIVE	POSITIVE	3 a 12	Pichincha	0	2022
318D	POSITIVE	39.3013	1.536	NEGATIVE	NEGATIVE	POSITIVE	POSITIVE	3 a 12	Pichincha	0	2023
319D	POSITIVE	41.091	1	NEGATIVE	NEGATIVE	POSITIVE	POSITIVE	3 a 12	Pichincha	0	2023
320D	POSITIVE	37.8334	4.6229	NEGATIVE	NEGATIVE	POSITIVE	NEGATIVE	3 a 12	Pichincha	0.867	2023
321D	POSITIVE	39.1265	1.75135	NEGATIVE	POSITIVE	POSITIVE	NEGATIVE	13 a 48	Pichincha	0	2023
322D	POSITIVE	39.4375	1.38667	POSITIVE	POSITIVE	POSITIVE	NEGATIVE	13 a 48	Pichincha	0	2023
323D	POSITIVE	37.5918	5.5425	NEGATIVE	POSITIVE	POSITIVE	NEGATIVE	3 a 12	Pichincha	0	2023
324D	NEGATIVE	0	0	NEGATIVE	NEGATIVE	NEGATIVE	NEGATIVE	3 a 12	Pichincha		2023
325D	NEGATIVE	0	0	NEGATIVE	NEGATIVE	NEGATIVE	NEGATIVE	0 a 2	Pichincha		2023
326D	POSITIVE	39.0586	1.84287	NEGATIVE	NEGATIVE	POSITIVE	NEGATIVE	0 a 2	Pichincha	0	2023
327D	POSITIVE	41.0925	1	NEGATIVE	NEGATIVE	POSITIVE	NEGATIVE	0 a 2	Pichincha	0	2023
328D	POSITIVE	41.0341	1	NEGATIVE	POSITIVE	NEGATIVE	NEGATIVE	0 a 2	Pichincha	0	2023
329D	NEGATIVE	0	0	NEGATIVE	NEGATIVE	NEGATIVE	NEGATIVE	3 a 12	Pichincha		2023
330D	POSITIVE	41.0213	1	NEGATIVE	NEGATIVE	POSITIVE	NEGATIVE	3 a 12	Pichincha	0	2023
331D	NEGATIVE	0	0	NEGATIVE	NEGATIVE	NEGATIVE	NEGATIVE	3 a 12	Pichincha		2023
332D	POSITIVE	41.0673	1	NEGATIVE	NEGATIVE	POSITIVE	POSITIVE	3 a 12	Pichincha	4.801	2023
333D	NEGATIVE	0	0	NEGATIVE	NEGATIVE	NEGATIVE	NEGATIVE	13 a 48	Pichincha		2023
334D	POSITIVE	40.4081	1	NEGATIVE	POSITIVE	NEGATIVE	NEGATIVE	13 a 48	Pichincha	0	2023
335D	NEGATIVE	0	0	NEGATIVE	NEGATIVE	NEGATIVE	NEGATIVE	13 a 48	Pichincha		2023
336D	NEGATIVE	0	0	NEGATIVE	NEGATIVE	NEGATIVE	NEGATIVE	3 a 12	Pichincha		2023
337D	POSITIVE	41.0179	1	NEGATIVE	NEGATIVE	POSITIVE	POSITIVE	3 a 12	Pichincha	1.484	2023
338D	POSITIVE	41.0367	1	NEGATIVE	POSITIVE	POSITIVE	NEGATIVE	3 a 12	Pichincha	0	2023
339D	NEGATIVE	0	0	NEGATIVE	NEGATIVE	NEGATIVE	NEGATIVE	3 a 12	Pichincha		2023
340D	POSITIVE	41.0627	1	NEGATIVE	NEGATIVE	POSITIVE	NEGATIVE	3 a 12	Pichincha	0	2023
341D	NEGATIVE	0	0	NEGATIVE	NEGATIVE	NEGATIVE	NEGATIVE	13 a 48	Pichincha		2023
342D	POSITIVE	38.6434	2.51681	NEGATIVE	POSITIVE	POSITIVE	NEGATIVE	13 a 48	Pichincha	0	2023
343D	POSITIVE	38.3206	3.20696	NEGATIVE	POSITIVE	POSITIVE	POSITIVE	3 a 12	Pichincha	0	2023
344D	POSITIVE	38.7204	2.37559	NEGATIVE	NEGATIVE	NEGATIVE	POSITIVE	3 a 12	Pichincha	0	2023
345D	POSITIVE	41.0736	1	NEGATIVE	NEGATIVE	POSITIVE	NEGATIVE	3 a 12	Pichincha	0	2023
346D	POSITIVE	41.0752	1	NEGATIVE	NEGATIVE	POSITIVE	NEGATIVE	3 a 12	Pichincha	0	2023
347D	POSITIVE	41.0155	1	NEGATIVE	POSITIVE	POSITIVE	NEGATIVE	13 a 48	Pichincha	0	2023
348D	POSITIVE	41.0822	1	NEGATIVE	NEGATIVE	POSITIVE	POSITIVE	13 a 48	Pichincha	0	2023
349D	POSITIVE	38.1772	3.57159	NEGATIVE	NEGATIVE	NEGATIVE	NEGATIVE	13 a 48	Pichincha	0	2023
350D	NEGATIVE	0	0	NEGATIVE	NEGATIVE	NEGATIVE	NEGATIVE	54 a 96	Pichincha		2023
351D	NEGATIVE	0	0	NEGATIVE	NEGATIVE	NEGATIVE	NEGATIVE	0 a 2	Pichincha		2023
352D	NEGATIVE	0	0	NEGATIVE	NEGATIVE	NEGATIVE	NEGATIVE	3 a 12	Pichincha		2023
353D	POSITIVE	41.0228	1	NEGATIVE	POSITIVE	NEGATIVE	NEGATIVE	13 a 48	Pichincha	0	2023
354D	POSITIVE	41.0658	1	NEGATIVE	NEGATIVE	POSITIVE	NEGATIVE	3 a 12	Pichincha	0	2023
355D	NEGATIVE	0	0	NEGATIVE	NEGATIVE	NEGATIVE	NEGATIVE	0 a 2	Pichincha		2023
356D	POSITIVE	38.3472	3.14348	NEGATIVE	NEGATIVE	POSITIVE	NEGATIVE	0 a 2	Pichincha	0	2023
357D	NEGATIVE	0	0	NEGATIVE	NEGATIVE	NEGATIVE	NEGATIVE	3 a 12	Pichincha		2023
358D	NEGATIVE	0	0	NEGATIVE	NEGATIVE	NEGATIVE	NEGATIVE	3 a 12	Pichincha		2023
359D	NEGATIVE	0	0	NEGATIVE	NEGATIVE	NEGATIVE	NEGATIVE	3 a 12	Pichincha		2023
360D	NEGATIVE	0	0	NEGATIVE	NEGATIVE	NEGATIVE	NEGATIVE	3 a 12	Pichincha		2023
361D	POSITIVE	41.0545	1	NEGATIVE	NEGATIVE	POSITIVE	NEGATIVE	13 a 48	Chimborazo	0	2023
362D	NEGATIVE	0	0	NEGATIVE	NEGATIVE	NEGATIVE	NEGATIVE	3 a 12	Chimborazo		2023
363D	POSITIVE	41.0277	1	NEGATIVE	NEGATIVE	POSITIVE	NEGATIVE	3 a 12	Chimborazo	0	2023
364D	POSITIVE	41.0847	1	NEGATIVE	NEGATIVE	POSITIVE	NEGATIVE	0 a 2	Chimborazo	0	2023
365D	POSITIVE	37.2437	7.1973	NEGATIVE	POSITIVE	NEGATIVE	NEGATIVE	3 a 12	Pichincha	0.186	2023
366D	NEGATIVE	0	0	NEGATIVE	NEGATIVE	NEGATIVE	NEGATIVE	3 a 12	Pichincha		2023
367D	NEGATIVE	0	0	NEGATIVE	NEGATIVE	NEGATIVE	NEGATIVE	3 a 12	Pichincha		2023
368D	NEGATIVE	0	0	NEGATIVE	NEGATIVE	NEGATIVE	NEGATIVE	0 a 2	Pichincha		2023
369D	POSITIVE	41.0853	1	NEGATIVE	POSITIVE	POSITIVE	POSITIVE	13 a 48	Pichincha	0	2023
370D	NEGATIVE	0	0	NEGATIVE	NEGATIVE	NEGATIVE	NEGATIVE	13 a 48	Pichincha		2023
371D	NEGATIVE	0	0	NEGATIVE	NEGATIVE	NEGATIVE	NEGATIVE	3 a 12	Pichincha		2023
372D	POSITIVE	41.0896	1	NEGATIVE	NEGATIVE	POSITIVE	POSITIVE	3 a 12	Pichincha	0	2023
373D	POSITIVE	36.6098	11.5835	NEGATIVE	POSITIVE	POSITIVE	NEGATIVE	0 a 2	Pichincha	0	2023
374D	NEGATIVE	0	0	NEGATIVE	NEGATIVE	NEGATIVE	NEGATIVE	0 a 2	Pichincha		2023
375D	NEGATIVE	0	0	NEGATIVE	NEGATIVE	NEGATIVE	NEGATIVE	13 a 48	Pichincha		2023
376D	POSITIVE	39.2394	1.60903	NEGATIVE	NEGATIVE	POSITIVE	NEGATIVE	13 a 48	Pichincha	0	2023
377D	NEGATIVE	0	0	NEGATIVE	NEGATIVE	NEGATIVE	NEGATIVE	13 a 48	Pichincha		2023
378D	NEGATIVE	0	0	NEGATIVE	NEGATIVE	NEGATIVE	NEGATIVE	13 a 48	Pichincha		2023
379D	POSITIVE	41.056	1	NEGATIVE	NEGATIVE	POSITIVE	NEGATIVE	13 a 48	Pichincha	2.36	2023
380D	NEGATIVE	0	0	NEGATIVE	NEGATIVE	NEGATIVE	NEGATIVE	13 a 48	Pichincha		2023
381D	NEGATIVE	0	0	NEGATIVE	NEGATIVE	NEGATIVE	NEGATIVE	13 a 48	Pichincha		2023
382D	NEGATIVE	0	0	NEGATIVE	NEGATIVE	NEGATIVE	NEGATIVE	13 a 48	Pichincha		2023
383D	POSITIVE	38.9995	1.92647	NEGATIVE	POSITIVE	POSITIVE	NEGATIVE	13 a 48	Pichincha	4.014	2023
384D	POSITIVE	41.0464	1	NEGATIVE	POSITIVE	POSITIVE	POSITIVE	13 a 48	Pichincha	3.604	2023
385D	NEGATIVE	0	0	NEGATIVE	NEGATIVE	NEGATIVE	NEGATIVE	13 a 48	Pichincha		2023
386D	NEGATIVE	0	0	NEGATIVE	NEGATIVE	NEGATIVE	NEGATIVE	13 a 48	Pichincha		2023
387D	POSITIVE	39.6954	1.14265	NEGATIVE	POSITIVE	POSITIVE	NEGATIVE	13 a 48	Pichincha	1.495	2023
388D	NEGATIVE	0	0	NEGATIVE	NEGATIVE	NEGATIVE	NEGATIVE	13 a 48	Pichincha		2023
389D	POSITIVE	49.4757	1	NEGATIVE	POSITIVE	POSITIVE	POSITIVE	13 a 48	Pichincha	0	2023
390D	NEGATIVE	0	0	NEGATIVE	NEGATIVE	NEGATIVE	NEGATIVE	13 a 48	Pichincha		2023
391D	POSITIVE	41.0765	1	NEGATIVE	POSITIVE	NEGATIVE	NEGATIVE	13 a 48	Pichincha	0	2023
392D	POSITIVE	40.5687	1	NEGATIVE	POSITIVE	POSITIVE	NEGATIVE	13 a 48	Pichincha	1.369	2023
393D	NEGATIVE	0	0	NEGATIVE	NEGATIVE	NEGATIVE	NEGATIVE	13 a 48	Pichincha		2023
394D	POSITIVE	41.0243	1	NEGATIVE	POSITIVE	POSITIVE	POSITIVE	13 a 48	Pichincha	0.023	2023
395D	POSITIVE	37.4241	6.28587	NEGATIVE	POSITIVE	NEGATIVE	NEGATIVE	13 a 48	Pichincha	4.359	2023
396D	POSITIVE	41.0935	1	NEGATIVE	POSITIVE	POSITIVE	NEGATIVE	13 a 48	Pichincha	0	2023
397D	NEGATIVE	0	0	NEGATIVE	NEGATIVE	NEGATIVE	NEGATIVE	13 a 48	Pichincha		2023
398D	POSITIVE	38.2138	3.47467	POSITIVE	NEGATIVE	POSITIVE	NEGATIVE	13 a 48	Pichincha	3.282	2023
399D	NEGATIVE	0	0	NEGATIVE	NEGATIVE	NEGATIVE	NEGATIVE	13 a 48	Pichincha		2023
400D	POSITIVE	38.4128	2.99252	NEGATIVE	POSITIVE	NEGATIVE	NEGATIVE	13 a 48	Pichincha	0	2023
401D	NEGATIVE	0	0	NEGATIVE	NEGATIVE	NEGATIVE	NEGATIVE	13 a 48	Pichincha		2023
402D	POSITIVE	39.2853	1.55447	NEGATIVE	POSITIVE	POSITIVE	NEGATIVE	13 a 48	Pichincha	0	2023
403D	POSITIVE	40.4432	0.651778	NEGATIVE	POSITIVE	NEGATIVE	NEGATIVE	13 a 48	Pichincha	0	2023
404D	NEGATIVE	0	0	NEGATIVE	NEGATIVE	NEGATIVE	NEGATIVE	13 a 48	Pichincha		2023
405D	POSITIVE	41.0114	1	NEGATIVE	POSITIVE	POSITIVE	POSITIVE	13 a 48	Pichincha	0	2023
406D	POSITIVE	41.0224	1	POSITIVE	NEGATIVE	POSITIVE	NEGATIVE	13 a 48	Pichincha	6.874	2023
407D	POSITIVE	39.5463	1.27788	NEGATIVE	NEGATIVE	POSITIVE	NEGATIVE	13 a 48	Pichincha	0	2023
408D	NEGATIVE	0	0	NEGATIVE	NEGATIVE	NEGATIVE	NEGATIVE	13 a 48	Pichincha		2023
409D	NEGATIVE	0	0	NEGATIVE	NEGATIVE	NEGATIVE	NEGATIVE	13 a 48	Pichincha		2023
410D	POSITIVE	41.1	1	NEGATIVE	NEGATIVE	POSITIVE	POSITIVE	13 a 48	Pichincha	3.101	2023
411D	POSITIVE	39.4179	1.40719	POSITIVE	POSITIVE	POSITIVE	NEGATIVE	13 a 48	Pichincha	0	2023
412D	NEGATIVE	0	0	NEGATIVE	NEGATIVE	NEGATIVE	NEGATIVE	13 a 48	Pichincha		2023
413D	POSITIVE	41.0366	1	NEGATIVE	POSITIVE	NEGATIVE	NEGATIVE	13 a 48	Pichincha	0	2023
414D	POSITIVE	41.0841	1	NEGATIVE	POSITIVE	NEGATIVE	NEGATIVE	13 a 48	Pichincha	0	2023
415D	POSITIVE	38.6436	2.51649	NEGATIVE	NEGATIVE	POSITIVE	NEGATIVE	13 a 48	Pichincha	0	2023
416D	POSITIVE	41.0941	1	NEGATIVE	NEGATIVE	POSITIVE	NEGATIVE	13 a 48	Pichincha	0	2023
417D	NEGATIVE	0	0	NEGATIVE	NEGATIVE	NEGATIVE	NEGATIVE	13 a 48	Pichincha		2023
418D	POSITIVE	41.0569	1	NEGATIVE	NEGATIVE	NEGATIVE	POSITIVE	13 a 48	Pichincha	0	2023
419D	NEGATIVE	0	0	NEGATIVE	NEGATIVE	NEGATIVE	NEGATIVE	13 a 48	Pichincha		2023
420D	NEGATIVE	0	0	NEGATIVE	NEGATIVE	NEGATIVE	NEGATIVE	13 a 48	Pichincha		2023
421D	NEGATIVE	0	0	NEGATIVE	NEGATIVE	NEGATIVE	NEGATIVE	13 a 48	Pichincha		2023
422D	NEGATIVE	0	0	NEGATIVE	NEGATIVE	NEGATIVE	NEGATIVE	13 a 48	Pichincha		2023
423D	NEGATIVE	0	0	NEGATIVE	NEGATIVE	NEGATIVE	NEGATIVE	13 a 48	Pichincha		2023
424D	POSITIVE	41.0899	1	POSITIVE	NEGATIVE	POSITIVE	NEGATIVE	13 a 48	Pichincha	0	2023
425D	POSITIVE	41.0392	1	POSITIVE	POSITIVE	POSITIVE	NEGATIVE	0 a 2	Imbabura	0.329	2023
426D	NEGATIVE	0	0	NEGATIVE	NEGATIVE	NEGATIVE	NEGATIVE	54 a 96	Imbabura		2023
427D	POSITIVE	41.0143	1	POSITIVE	POSITIVE	POSITIVE	NEGATIVE	0 a 2	Imbabura	0.302	2023
428D	NEGATIVE	0	0	NEGATIVE	NEGATIVE	NEGATIVE	NEGATIVE	0 a 2	Imbabura		2023
429D	NEGATIVE	0	0	NEGATIVE	NEGATIVE	NEGATIVE	NEGATIVE	0 a 2	Imbabura		2023
430D	POSITIVE	37.631	5.38174	POSITIVE	POSITIVE	POSITIVE	NEGATIVE	0 a 2	Imbabura	0.689	2023
431D	NEGATIVE	0	0	NEGATIVE	NEGATIVE	NEGATIVE	NEGATIVE	3 a 12	Imbabura		2023
432D	NEGATIVE	0	0	NEGATIVE	NEGATIVE	NEGATIVE	NEGATIVE	0 a 2	Imbabura		2023
433D	POSITIVE	24.7549	84848.1	NEGATIVE	POSITIVE	POSITIVE	NEGATIVE	3 a 12	Imbabura	1.111	2023
434D	POSITIVE	37.1385	7.78897	NEGATIVE	NEGATIVE	POSITIVE	NEGATIVE	13 a 48	Imbabura	3.491	2023
435D	POSITIVE	25.1889	61254.5	NEGATIVE	POSITIVE	POSITIVE	NEGATIVE	3 a 12	Imbabura	1.268	2023
436D	POSITIVE	22.7014	396365	NEGATIVE	POSITIVE	NEGATIVE	NEGATIVE	0 a 2	Imbabura	3.008	2023
437D	POSITIVE	20.008	2.99332e+06	POSITIVE	POSITIVE	POSITIVE	POSITIVE	3 a 12	Imbabura	0	2023
438D	POSITIVE	21.1366	1.28298e+06	NEGATIVE	NEGATIVE	POSITIVE	NEGATIVE	13 a 48	Imbabura	0	2023
439D	POSITIVE	37.9487	4.23979	POSITIVE	POSITIVE	POSITIVE	NEGATIVE	3 a 12	Imbabura	0.223	2023
440D	POSITIVE	19.2879	5.13955e+06	POSITIVE	POSITIVE	POSITIVE	POSITIVE	0 a 2	Imbabura	0.838	2023
441D	POSITIVE	41.0244	1	POSITIVE	POSITIVE	POSITIVE	NEGATIVE	3 a 12	Imbabura	0.238	2023
442D	POSITIVE	41.0724	1	NEGATIVE	POSITIVE	POSITIVE	NEGATIVE	3 a 12	Imbabura	1.063	2023
443D	POSITIVE	32.1648	325.783	POSITIVE	POSITIVE	POSITIVE	NEGATIVE	3 a 12	Imbabura	0.148	2023
444D	POSITIVE	25.1029	65340.2	POSITIVE	POSITIVE	POSITIVE	NEGATIVE	3 a 12	Imbabura	0.251	2023
445D	POSITIVE	39.7676	1.0823	POSITIVE	POSITIVE	POSITIVE	NEGATIVE	3 a 12	Imbabura	0.107	2023
446D	NEGATIVE	0	0	NEGATIVE	NEGATIVE	NEGATIVE	NEGATIVE	0 a 2	Imbabura		2023
447D	POSITIVE	29.0859	3286.12	NEGATIVE	POSITIVE	POSITIVE	NEGATIVE	13 a 48	Imbabura	0.21	2023
448D	POSITIVE	29.4273	2543.34	NEGATIVE	NEGATIVE	NEGATIVE	POSITIVE	3 a 12	Imbabura	0	2023
449D	POSITIVE	29.6091	2218.88	NEGATIVE	POSITIVE	POSITIVE	NEGATIVE	13 a 48	Imbabura	0.28	2023
450D	POSITIVE	36.7337	10.5546	NEGATIVE	NEGATIVE	POSITIVE	NEGATIVE	3 a 12	Imbabura	1.132	2023
451D	POSITIVE	29.6556	2142.67	POSITIVE	POSITIVE	POSITIVE	NEGATIVE	3 a 12	Imbabura	0.558	2023
452D	POSITIVE	28.2979	5937.14	NEGATIVE	POSITIVE	POSITIVE	NEGATIVE	3 a 12	Imbabura	1.459	2023
453D	POSITIVE	28.277	6031.34	NEGATIVE	NEGATIVE	POSITIVE	NEGATIVE	3 a 12	Guayas	0	2023
454D	POSITIVE	27.856	8272.68	POSITIVE	POSITIVE	POSITIVE	NEGATIVE	3 a 12	Guayas	0.676	2023
455D	POSITIVE	31.2053	669.519	NEGATIVE	POSITIVE	POSITIVE	NEGATIVE	13 a 48	Guayas	0.185	2023
456D	NEGATIVE	0	0	NEGATIVE	NEGATIVE	NEGATIVE	NEGATIVE	3 a 12	Guayas		2023
457D	POSITIVE	40.6418	1	NEGATIVE	POSITIVE	POSITIVE	NEGATIVE	3 a 12	Guayas	0	2023
458D	POSITIVE	38.4846	2.83553	POSITIVE	POSITIVE	POSITIVE	POSITIVE	3 a 12	Guayas	0	2023
459D	POSITIVE	27.0442	15216.1	NEGATIVE	NEGATIVE	POSITIVE	NEGATIVE	3 a 12	Guayas	0	2023
460D	POSITIVE	35.7485	22.1126	NEGATIVE	NEGATIVE	POSITIVE	NEGATIVE	3 a 12	Guayas	0	2023
461D	POSITIVE	41.0496	1	NEGATIVE	POSITIVE	POSITIVE	NEGATIVE	3 a 12	Guayas	0.043	2023
462D	POSITIVE	27.6926	9352.27	NEGATIVE	NEGATIVE	POSITIVE	POSITIVE	3 a 12	Guayas	0	2023
463D	POSITIVE	35.2038	33.2806	NEGATIVE	NEGATIVE	POSITIVE	NEGATIVE	3 a 12	Guayas	0.344	2023
464D	POSITIVE	27.879	8131.14	NEGATIVE	NEGATIVE	POSITIVE	NEGATIVE	3 a 12	Guayas	1.706	2023
465D	POSITIVE	38.4209	2.97433	NEGATIVE	POSITIVE	POSITIVE	NEGATIVE	13 a 48	Guayas	2.998	2023
466D	POSITIVE	45.3153	1	NEGATIVE	NEGATIVE	POSITIVE	NEGATIVE	0 a 2	Guayas		2023
467D	POSITIVE	38.7315	2.35583	NEGATIVE	POSITIVE	POSITIVE	NEGATIVE	3 a 12	Guayas	0.008	2023
468D	NEGATIVE	0	0	NEGATIVE	NEGATIVE	NEGATIVE	NEGATIVE	3 a 12	Guayas		2023
469D	POSITIVE	40.2515	1	NEGATIVE	NEGATIVE	POSITIVE	POSITIVE	3 a 12	Guayas	0	2023
470D	POSITIVE	41.4709	1	NEGATIVE	POSITIVE	POSITIVE	NEGATIVE	0 a 2	Guayas	0	2023
471D	POSITIVE	37.5511	5.71431	NEGATIVE	POSITIVE	NEGATIVE	NEGATIVE	3 a 12	Guayas	0	2023
472D	POSITIVE	41.089	1	NEGATIVE	NEGATIVE	POSITIVE	NEGATIVE	3 a 12	Guayas	0	2023
473D	POSITIVE	41.0273	1	NEGATIVE	POSITIVE	POSITIVE	NEGATIVE	13 a 48	Guayas	6.953	2023
474D	POSITIVE	40.5386	1	NEGATIVE	NEGATIVE	POSITIVE	NEGATIVE	13 a 48	Guayas	1.085	2023
475D	POSITIVE	38.2071	3.49216	NEGATIVE	POSITIVE	POSITIVE	NEGATIVE	3 a 12	Guayas	3.091	2023
476D	POSITIVE	20.3739	2.27456e+06	NEGATIVE	NEGATIVE	POSITIVE	NEGATIVE	54 a 96	Guayas	0	2023
477D	POSITIVE	41.0241	1	NEGATIVE	POSITIVE	NEGATIVE	NEGATIVE	0 a 2	Guayas	0.181	2023
478D	POSITIVE	38.7981	2.24092	NEGATIVE	POSITIVE	POSITIVE	NEGATIVE	3 a 12	Guayas	0	2023
479D	NEGATIVE	0	0	NEGATIVE	NEGATIVE	NEGATIVE	NEGATIVE	0 a 2	Guayas		2023
480D	POSITIVE	38.6985	2.41489	NEGATIVE	NEGATIVE	POSITIVE	NEGATIVE	3 a 12	Guayas	0	2023
481D	POSITIVE	41.0332	1	NEGATIVE	NEGATIVE	POSITIVE	NEGATIVE	0 a 2	Guayas	0	2023
482D	POSITIVE	35.0075	38.5665	POSITIVE	NEGATIVE	POSITIVE	POSITIVE	0 a 2	Guayas	0.487	2023
483D	POSITIVE	46.1019	1	NEGATIVE	NEGATIVE	POSITIVE	NEGATIVE	54 a 96	Guayas	1.671	2023
484D	POSITIVE	38.1226	3.72075	NEGATIVE	NEGATIVE	NEGATIVE	POSITIVE	3 a 12	Guayas	1.178	2023
485D	POSITIVE	29.8349	1872.84	NEGATIVE	NEGATIVE	POSITIVE	NEGATIVE	54 a 96	Guayas	0.381	2023
486D	NEGATIVE	0	0	NEGATIVE	NEGATIVE	NEGATIVE	NEGATIVE	3 a 12	Guayas		2023
487D	POSITIVE	41.0852	1	NEGATIVE	NEGATIVE	POSITIVE	POSITIVE	3 a 12	Guayas	0.818	2023
488D	POSITIVE	39.7445	1.10128	NEGATIVE	NEGATIVE	POSITIVE	POSITIVE	3 a 12	Guayas	6.208	2023
489D	NEGATIVE	0	0	NEGATIVE	NEGATIVE	NEGATIVE	NEGATIVE	3 a 12	Guayas		2023
490D	POSITIVE	37.9779	4.14771	NEGATIVE	NEGATIVE	POSITIVE	NEGATIVE	3 a 12	Guayas	0	2023
491D	POSITIVE	40.1994	1	NEGATIVE	POSITIVE	POSITIVE	NEGATIVE	0 a 2	Guayas	0	2023
492D	POSITIVE	37.3027	6.88544	NEGATIVE	NEGATIVE	POSITIVE	NEGATIVE	3 a 12	Guayas	0	2023
493D	POSITIVE	35.7826	21.5536	NEGATIVE	POSITIVE	NEGATIVE	NEGATIVE	13 a 48	Guayas	0	2023
494D	NEGATIVE	0	0	NEGATIVE	NEGATIVE	NEGATIVE	NEGATIVE	3 a 12	Guayas		2023
495D	POSITIVE	37.6823	5.17847	NEGATIVE	POSITIVE	POSITIVE	NEGATIVE	3 a 12	Guayas	0	2023
496D	POSITIVE	41.0623	1	NEGATIVE	NEGATIVE	POSITIVE	NEGATIVE	3 a 12	Guayas	23.562	2023
497D	POSITIVE	10.2829	4.43234e+09	NEGATIVE	POSITIVE	POSITIVE	NEGATIVE	3 a 12	Guayas	2.926	2023
498D	POSITIVE	18.8908	6.92454e+06	NEGATIVE	NEGATIVE	POSITIVE	NEGATIVE	3 a 12	Guayas	0	2023
499D	POSITIVE	8.89656	1.25486e+10	NEGATIVE	POSITIVE	POSITIVE	NEGATIVE	3 a 12	Guayas	0	2023
500D	NEGATIVE	0	0	NEGATIVE	NEGATIVE	NEGATIVE	NEGATIVE	3 a 12	Guayas		2023
501D	NEGATIVE	0	0	NEGATIVE	NEGATIVE	NEGATIVE	NEGATIVE	13 a 48	Guayas		2023
502D	POSITIVE	7.75536	2.95557e+10	NEGATIVE	POSITIVE	POSITIVE	NEGATIVE	0 a 2	Guayas	2.563	2023
503D	POSITIVE	11.253	2.13986e+09	POSITIVE	NEGATIVE	POSITIVE	NEGATIVE	3 a 12	Pichincha		2023
504D	POSITIVE	25.5315	47363.6	POSITIVE	NEGATIVE	POSITIVE	NEGATIVE	54 a 96	Pichincha		2023
505D	POSITIVE	5.87919	1.20862e+11	POSITIVE	NEGATIVE	POSITIVE	NEGATIVE	54 a 96	Pichincha		2023
506D	POSITIVE	8.48131	1.71386e+10	POSITIVE	NEGATIVE	POSITIVE	NEGATIVE	13 a 48	Pichincha		2023
507D	POSITIVE	6.3752	8.32884e+10	NEGATIVE	NEGATIVE	POSITIVE	NEGATIVE	13 a 48	Pichincha		2023
508D	POSITIVE	7.46724	3.6692e+10	NEGATIVE	NEGATIVE	POSITIVE	NEGATIVE	54 a 96	Pichincha		2023
509D	POSITIVE	9.23904	9.70387e+09	POSITIVE	NEGATIVE	POSITIVE	POSITIVE	13 a 48	Pichincha		2023
510D	POSITIVE	10.0835	5.14814e+09	NEGATIVE	NEGATIVE	POSITIVE	NEGATIVE	3 a 12	Pichincha		2023
511D	NEGATIVE	0	0	NEGATIVE	NEGATIVE	NEGATIVE	NEGATIVE	3 a 12	Pichincha		2023
